# Supplementary material for: Indirect evidence of an early mating advantage in wild cooperatively breeding male banded mongooses
Source: Sci Rep. 2025 Jan 9;15:1434. doi: 10.1038/s41598-024-80518-8 (PMC11718076; doi:10.1038/s41598-024-80518-8)
Supplement: Supplementary file 1 — Supplementary Information 1. [file 41598_2024_80518_MOESM1_ESM.zip]

Archive with 5 entries (5 files):
- mate.advantage.data.csv
- Mating advantage code.rmarkdown
- mating advantage script.R
- Read.me.txt
- model.rds
