# Supplementary material for: Indirect evidence of an early mating advantage in wild cooperatively breeding male banded mongooses
Source: Sci Rep. 2025 Jan 9;15:1434. doi: 10.1038/s41598-024-80518-8 (PMC11718076; doi:10.1038/s41598-024-80518-8)
Supplement: Supplementary file 1 — Supplementary Information 1. [file 41598_2024_80518_MOESM1_ESM.zip › mate.advantage.data.csv]

	diad.success.binom	n_guards	n_pesterer	dayjoinedcomp	staten	state3	coden	oestrus.code	malen	male.id	femn	female.id
1	1	1	0	2	1	Guard	6	ESB1101	16	BM111	10	BF473
2	0	1	0	1	1	Guard	6	ESB1101	29	BM436	10	BF473
3	0	1	0	1	1	Guard	13	ESD0701	43	DM047	17	DF006
4	1	1	0	2	1	Guard	13	ESD0701	5	BC	17	DF006
5	1	1	1	2	1	Guard	5	ESB0901	23	BM212	9	BF338
6	0	2	1	1	1	Guard	5	ESB0901	28	BM312	9	BF338
7	0	2	0	2	0	Pesterer	5	ESB0901	26	BM310	9	BF338
8	0	1	2	3	1	Guard	14	ESD0803	44	DM054	19	DF105
9	0	1	2	1	1	Guard	14	ESD0803	43	DM047	19	DF105
10	1	2	1	3	0	Pesterer	14	ESD0803	46	DM084	19	DF105
11	0	2	1	1	0	Pesterer	14	ESD0803	45	DM078	19	DF105
12	1	2	0	2	1	Guard	17	ESG1405	58	GM082	24	GF100
13	0	2	0	1	1	Guard	17	ESG1405	60	GM089	24	GF100
14	0	2	1	1	1	Guard	32	ESV0802	87	KM032	35	VF019
15	1	1	1	2	1	Guard	32	ESV0802	86	KM031	35	VF019
16	0	2	0	2	0	Pesterer	32	ESV0802	90	KM048	35	VF019
17	1	1	0	1	1	Guard	32	ESV0802	87	KM032	25	HF016
18	0	1	0	2	1	Guard	32	ESV0802	92	KM052	25	HF016
19	1	1	0	2	1	Guard	33	ESV0905	90	KM048	35	VF019
20	0	1	0	1	1	Guard	33	ESV0905	93	VM082	35	VF019
21	0	0	1	1	1	Guard	30	ESV0605	81	KM018	26	HF021
22	1	1	0	2	0	Pesterer	30	ESV0605	88	KM041	26	HF021
23	1	1	1	2	1	Guard	11	ESD0303	1	1M	33	Q2
24	0	2	1	1	1	Guard	11	ESD0303	3	8R	33	Q2
25	0	2	0	2	0	Pesterer	11	ESD0303	40	DM005	33	Q2
26	1	2	3	1	1	Guard	29	ESV0602	81	KM018	26	HF021
27	0	3	3	1	1	Guard	29	ESV0602	87	KM032	26	HF021
28	0	3	3	4	1	Guard	29	ESV0602	82	KM022	26	HF021
29	0	3	2	6	0	Pesterer	29	ESV0602	86	KM031	26	HF021
30	0	3	2	4	0	Pesterer	29	ESV0602	91	KM051	26	HF021
31	0	3	2	1	0	Pesterer	29	ESV0602	89	KM042	26	HF021
32	0	2	3	6	1	Guard	29	ESV0602	90	KM048	35	VF019
33	0	2	3	1	1	Guard	29	ESV0602	92	KM052	35	VF019
34	0	2	3	5	1	Guard	29	ESV0602	87	KM032	35	VF019
35	0	3	2	1	0	Pesterer	29	ESV0602	91	KM051	35	VF019
36	1	3	2	3	0	Pesterer	29	ESV0602	89	KM042	35	VF019
37	0	3	2	3	0	Pesterer	29	ESV0602	88	KM041	35	VF019
38	0	2	0	3	1	Guard	8	ESB1503	35	BM620	14	BF669
39	1	2	0	1	1	Guard	8	ESB1503	33	BM558	14	BF669
40	0	2	0	2	1	Guard	8	ESB1503	31	BM455	14	BF669
41	0	1	0	1	1	Guard	8	ESB1503	32	BM500	13	BF647
42	1	1	0	2	1	Guard	8	ESB1503	33	BM558	13	BF647
43	0	1	0	1	1	Guard	1	ESB0301	9	BM028	2	9B
44	1	2	0	2	1	Guard	1	ESB0301	2	8B	2	9B
45	0	3	3	1	1	Guard	1	ESB0301	8	BM020	5	BF100
46	0	2	3	4	1	Guard	1	ESB0301	16	BM111	5	BF100
47	0	2	3	1	1	Guard	1	ESB0301	14	BM069	5	BF100
48	0	3	2	4	0	Pesterer	1	ESB0301	15	BM097	5	BF100
49	1	3	2	4	0	Pesterer	1	ESB0301	9	BM028	5	BF100
50	0	3	2	1	0	Pesterer	1	ESB0301	10	BM029	5	BF100
51	0	4	0	2	1	Guard	5	ESB0901	16	BM111	8	BF267
52	0	4	0	1	1	Guard	5	ESB0901	27	BM311	8	BF267
53	0	3	0	4	1	Guard	5	ESB0901	24	BM216	8	BF267
54	1	4	0	3	1	Guard	5	ESB0901	21	BM210	8	BF267
55	1	0	2	1	1	Guard	2	ESB0403	2	8B	2	9B
56	0	1	1	3	0	Pesterer	2	ESB0403	20	BM183	2	9B
57	0	1	1	2	0	Pesterer	2	ESB0403	12	BM036	2	9B
58	1	1	2	1	1	Guard	3	ESB0504	2	8B	1	8X
59	0	1	2	3	1	Guard	3	ESB0504	13	BM054	1	8X
60	0	2	1	4	0	Pesterer	3	ESB0504	18	BM139	1	8X
61	0	2	1	1	0	Pesterer	3	ESB0504	21	BM210	1	8X
62	1	0	1	1	1	Guard	19	ESH0305	4	9Q	16	C8
63	0	1	0	2	0	Pesterer	19	ESH0305	65	HM013	16	C8
64	0	3	3	1	1	Guard	2	ESB0403	9	BM028	6	BF162
65	0	2	3	1	1	Guard	2	ESB0403	10	BM029	6	BF162
66	0	2	3	6	1	Guard	2	ESB0403	13	BM054	6	BF162
67	0	3	2	1	0	Pesterer	2	ESB0403	12	BM036	6	BF162
68	1	3	2	1	0	Pesterer	2	ESB0403	11	BM030	6	BF162
69	0	3	2	1	0	Pesterer	2	ESB0403	16	BM111	6	BF162
70	1	3	4	4	1	Guard	2	ESB0403	2	8B	1	8X
71	0	2	4	4	1	Guard	2	ESB0403	11	BM030	1	8X
72	0	2	4	1	1	Guard	2	ESB0403	19	BM157	1	8X
73	0	3	3	4	0	Pesterer	2	ESB0403	16	BM111	1	8X
74	0	3	3	4	0	Pesterer	2	ESB0403	8	BM020	1	8X
75	0	3	3	1	0	Pesterer	2	ESB0403	17	BM132	1	8X
76	0	3	3	1	0	Pesterer	2	ESB0403	14	BM069	1	8X
77	0	2	4	3	1	Guard	28	ESK0502	39	CM011	4	AV
78	1	2	4	1	0	Pesterer	28	ESK0502	37	BQ	4	AV
79	0	2	4	3	1	Guard	28	ESK0502	84	KM024	4	AV
80	0	2	3	1	0	Pesterer	28	ESK0502	95	Y8	4	AV
81	0	2	3	5	0	Pesterer	28	ESK0502	81	KM018	4	AV
82	0	2	3	6	0	Pesterer	28	ESK0502	83	KM023	4	AV
83	1	1	3	2	1	Guard	18	ESH0304	38	BT	16	C8
84	1	1	3	1	1	Guard	18	ESH0304	4	9Q	16	C8
85	0	2	2	5	0	Pesterer	18	ESH0304	62	HM002	16	C8
86	0	2	2	2	0	Pesterer	18	ESH0304	64	HM009	16	C8
87	0	2	2	2	0	Pesterer	18	ESH0304	65	HM013	16	C8
88	1	0	2	1	1	Guard	11	ESD0303	94	X6	18	DF017
89	0	1	1	1	0	Pesterer	11	ESD0303	40	DM005	18	DF017
90	0	1	1	3	0	Pesterer	11	ESD0303	41	DM023	18	DF017
91	0	1	0	1	1	Guard	22	ESH0803	7	BJ	27	HF039
92	1	1	0	2	1	Guard	22	ESH0803	64	HM009	27	HF039
93	1	2	3	1	1	Guard	15	ESD1304	47	DM126	20	DF139
94	0	3	3	2	1	Guard	15	ESD1304	51	DM198	20	DF139
95	0	2	3	6	1	Guard	15	ESD1304	50	DM193	20	DF139
96	0	3	2	2	0	Pesterer	15	ESD1304	48	DM165	20	DF139
97	0	3	2	2	0	Pesterer	15	ESD1304	52	DM202	20	DF139
98	0	3	2	2	0	Pesterer	15	ESD1304	49	DM192	20	DF139
99	0	3	2	1	1	Guard	15	ESD1304	51	DM198	21	DF169
100	1	3	2	2	1	Guard	15	ESD1304	47	DM126	21	DF169
101	0	4	2	2	1	Guard	15	ESD1304	48	DM165	21	DF169
102	0	3	2	6	1	Guard	15	ESD1304	42	DM027	21	DF169
103	0	4	1	2	0	Pesterer	15	ESD1304	53	DM220	21	DF169
104	0	4	1	2	0	Pesterer	15	ESD1304	52	DM202	21	DF169
105	1	1	2	1	1	Guard	31	ESV0606	81	KM018	26	HF021
106	0	2	2	4	1	Guard	31	ESV0606	90	KM048	26	HF021
107	0	2	2	1	0	Pesterer	31	ESV0606	87	KM032	26	HF021
108	0	2	1	1	0	Pesterer	31	ESV0606	92	KM052	26	HF021
109	0	3	1	1	1	Guard	23	ESH0904	70	HM136	29	HF178
110	0	2	1	2	1	Guard	23	ESH0904	71	HM140	29	HF178
111	0	2	1	4	1	Guard	23	ESH0904	68	HM098	29	HF178
112	1	3	0	2	0	Pesterer	23	ESH0904	72	HM163	29	HF178
113	1	3	2	1	1	Guard	29	ESV0602	88	KM041	34	VF010
114	0	2	2	5	1	Guard	29	ESV0602	81	KM018	34	VF010
115	0	3	2	1	1	Guard	29	ESV0602	86	KM031	34	VF010
116	0	3	1	1	0	Pesterer	29	ESV0602	89	KM042	34	VF010
117	0	3	1	4	0	Pesterer	29	ESV0602	82	KM022	34	VF010
118	0	2	3	1	1	Guard	29	ESV0602	90	KM048	25	HF016
119	1	2	3	5	1	Guard	29	ESV0602	86	KM031	25	HF016
120	0	2	3	3	1	Guard	29	ESV0602	89	KM042	25	HF016
121	0	3	2	1	0	Pesterer	29	ESV0602	91	KM051	25	HF016
122	0	3	2	5	0	Pesterer	29	ESV0602	87	KM032	25	HF016
123	0	3	2	3	0	Pesterer	29	ESV0602	88	KM041	25	HF016
124	1	0	1	1	1	Guard	12	ESD0502	94	X6	17	DF006
125	0	1	0	2	0	Pesterer	12	ESD0502	43	DM047	17	DF006
126	1	1	0	1	1	Guard	16	ESF0503	6	BH	22	FF066
127	0	1	0	2	1	Guard	16	ESF0503	54	FM025	22	FF066
128	0	3	5	4	0	Pesterer	3	ESB0504	12	BM036	6	BF162
129	0	3	5	1	1	Guard	3	ESB0504	14	BM069	6	BF162
130	0	2	5	1	1	Guard	3	ESB0504	22	BM211	6	BF162
131	0	3	5	4	1	Guard	3	ESB0504	11	BM030	6	BF162
132	0	3	4	4	0	Pesterer	3	ESB0504	18	BM139	6	BF162
133	1	3	4	4	0	Pesterer	3	ESB0504	10	BM029	6	BF162
134	0	3	4	1	0	Pesterer	3	ESB0504	21	BM210	6	BF162
135	0	3	4	4	0	Pesterer	3	ESB0504	23	BM212	6	BF162
136	1	3	1	2	1	Guard	31	ESV0606	86	KM031	25	HF016
137	0	4	1	2	1	Guard	31	ESV0606	90	KM048	25	HF016
138	0	4	1	1	1	Guard	31	ESV0606	82	KM022	25	HF016
139	1	1	1	1	1	Guard	26	ESH1803b	73	HM217	30	HF285
140	1	0	3	1	1	Guard	25	ESH1803a	73	HM217	30	HF285
141	0	1	1	3	1	Guard	26	ESH1803b	78	HM310	30	HF285
142	0	2	0	1	0	Pesterer	26	ESH1803b	75	HM246	30	HF285
143	0	1	2	1	0	Pesterer	25	ESH1803a	77	HM291	30	HF285
144	0	1	2	3	0	Pesterer	25	ESH1803a	76	HM275	30	HF285
145	0	1	2	3	0	Pesterer	25	ESH1803a	79	HM312	30	HF285
146	1	1	1	1	1	Guard	26	ESH1803b	78	HM310	32	HF344
147	0	1	1	2	1	Guard	26	ESH1803b	79	HM312	32	HF344
148	0	2	0	2	0	Pesterer	26	ESH1803b	80	HM314	32	HF344
149	1	1	0	1	1	Guard	26	ESH1803b	76	HM275	31	HF342
150	0	1	0	2	1	Guard	26	ESH1803b	80	HM314	31	HF342
151	0	1	2	2	1	Guard	4	ESB0604	25	BM228	7	BF262
152	0	1	2	1	1	Guard	4	ESB0604	22	BM211	7	BF262
153	1	2	1	2	0	Pesterer	4	ESB0604	23	BM212	7	BF262
154	0	2	1	2	0	Pesterer	4	ESB0604	24	BM216	7	BF262
155	1	4	2	2	1	Guard	17	ESG1405	55	GM049	23	GF096
156	0	3	2	1	1	Guard	17	ESG1405	60	GM089	23	GF096
157	0	4	2	3	1	Guard	17	ESG1405	59	GM087	23	GF096
158	0	3	2	4	1	Guard	17	ESG1405	57	GM065	23	GF096
159	0	4	1	4	0	Pesterer	17	ESG1405	61	GM090	23	GF096
160	0	4	1	4	0	Pesterer	17	ESG1405	56	GM060	23	GF096
161	1	2	2	1	1	Guard	20	ESH0603	7	BJ	27	HF039
162	0	1	2	4	1	Guard	20	ESH0603	63	HM005	27	HF039
163	0	2	1	1	0	Pesterer	20	ESH0603	64	HM009	27	HF039
164	0	2	1	3	0	Pesterer	20	ESH0603	66	HM038	27	HF039
165	1	0	1	1	1	Guard	21	ESH0608	7	BJ	27	HF039
166	0	1	0	2	0	Pesterer	21	ESH0608	67	HM043	27	HF039
167	0	2	0	2	1	Guard	9	ESB1804	34	BM564	15	BF671
168	0	2	0	2	1	Guard	9	ESB1804	33	BM558	15	BF671
169	1	2	0	1	1	Guard	9	ESB1804	32	BM500	15	BF671
170	1	0	1	1	1	Guard	24	ESH1605	69	HM117	29	HF178
171	0	1	0	2	0	Pesterer	24	ESH1605	74	HM223	29	HF178
172	0	1	0	2	1	Guard	7	ESB1302	29	BM436	11	BF484
173	1	1	0	1	1	Guard	7	ESB1302	30	BM438	11	BF484
174	1	2	0	1	1	Guard	22	ESH0803	63	HM005	28	HF118
175	0	2	0	2	1	Guard	22	ESH0803	68	HM098	28	HF118
176	0	2	0	3	1	Guard	22	ESH0803	64	HM009	28	HF118
177	0	1	1	2	1	Guard	27	ESK0501	39	CM011	3	AU
178	1	1	1	1	1	Guard	27	ESK0501	37	BQ	3	AU
179	0	2	0	2	0	Pesterer	27	ESK0501	85	KM026	3	AU
180	1	1	1	1	1	Guard	10	ESB1805	34	BM564	12	BF627
181	0	1	1	3	1	Guard	10	ESB1805	36	BM709	12	BF627
182	0	2	0	1	0	Pesterer	10	ESB1805	33	BM558	12	BF627
