# Supplementary material for: Indirect evidence of an early mating advantage in wild cooperatively breeding male banded mongooses
Source: Sci Rep. 2025 Jan 9;15:1434. doi: 10.1038/s41598-024-80518-8 (PMC11718076; doi:10.1038/s41598-024-80518-8)
Supplement: Supplementary file 1 — Supplementary Information 1. [file 41598_2024_80518_MOESM1_ESM.zip › Mating advantage code.rmarkdown]

---
title: "Code for an early mating advantage in cooperatively breeding male banded mongooses"
author: "Graham Birch"
date: "2023-11-30"
output: html_document
---


Code for "An early mating advantage in cooperatively breeding male banded mongooses"

Loading in packages and data

```{r,warning=FALSE,message=FALSE}

library("ggmcmc")
library("jagsUI")
library("tidyverse")

mate.advantage.data<-read_csv("mate.advantage.data.csv")%>%select(-c("...1"))
summary(mate.advantage.data)
```


Specifying the parameters and their initial values for the model to monitor

```{r}

parametersosintg.sig <- c(
  "alpha","betapest","betaguard","betastate","betaorder"
  ,"epsF", "epsM", "epsO", "WAIC","Fit", "FitNew")

inits0g <- function(){list(alpha=runif(1),
                           betastate=runif(1),
                           betaguard=runif(1),
                           betapest=runif(1),
                           betaorder=runif(1)
)}
```

Specifying the data to input into the model. 
Includes functions for standardising Date order, guard competitior number, and pesterer competitor number
Standardising these variables helps with model convergence

```{r}


meanorder=mean(mate.advantage.data$dayjoinedcomp)
sdorder = sd(mate.advantage.data$dayjoinedcomp)
recoverorder <- function(x){(sdorder*(x))+meanorder}
standorder<-function(x){(x-meanorder)/sdorder}

meanpest=mean(mate.advantage.data$n_pesterer)
sdpest = sd(mate.advantage.data$n_pesterer)
recoverpest <- function(x){(sdpest*(x))+meanpest}
standpest<-function(x){(x-meanpest)/sdpest}

meanguard=mean(mate.advantage.data$n_guards)
sdguard = sd(mate.advantage.data$n_guards)
recoverguard <- function(x){(sdguard*(x))+meanguard}
standguard<-function(x){(x-meanguard)/sdguard}


jags.data.fit0gp.compadjust <- list( y = mate.advantage.data$diad.success.binom,n = length(mate.advantage.data$diad.success.binom),
                                     guard = standguard(mate.advantage.data$n_guards),
                                     pest= standpest(mate.advantage.data$n_pesterer),
                                     order = standorder(mate.advantage.data$dayjoinedcomp),
                                     #cindex=mate.advantage.data$femcomp.av.guardpestindex.oes,
                                     state=mate.advantage.data$staten,
                                     code = mate.advantage.data$coden,
                                     male = mate.advantage.data$malen,
                                     fem = mate.advantage.data$femn,
                                     codel= length(levels(as.factor(round(mate.advantage.data$coden)))),
                                     malel= length(levels(as.factor(round(mate.advantage.data$malen)))),
                                     feml= length(levels(as.factor(round(mate.advantage.data$femn)))))

```


Specyfying the model file in JAGS syntax

```{r}
sink("model.txt")
cat("
model {
for (i in 1:n){
y[i] ~ dbern(p[i])#  GLM with a bernouli distribution
logit(p[i]) <- z[i]
z[i] <- alpha
+betaguard*guard[i] # Specifying the fit of the linear model (fixed effects)
+betapest*pest[i]
+betastate*state[i]
+betaorder*order[i]
+epsF[fem[i]] #Specifying the fit of the linear model (random effects)
+epsM[male[i]]
+epsO[code[i]]

}
alpha ~ dnorm(0, .001)# Specifying priors
betaguard ~ dnorm(0, .001)
betapest ~ dnorm(0, .001)
betastate ~ dnorm(0, .001)
betaorder~ dnorm(0, .001)

tau.oc <- 1 / (sd.oc*sd.oc)
sd.oc ~ dunif(0, 1)
tau.m <- 1 / (sd.m*sd.m)
sd.m ~ dunif(0, 1)
tau.f <- 1 / (sd.f*sd.f)
sd.f ~ dunif(0, 1)


for(i in 1:codel){
epsO[i]~ dnorm(0,tau.oc)}
for(i in 1:malel){
epsM[i]~ dnorm(0,tau.m)}
for(i in 1:feml){
epsF[i]~ dnorm(0,tau.f)}
}
")
sink()

ni <-100000
nt <- 300
nb <-1000
nc <- 3

getwd()


```

Specifying iterations, thinning interval, burn in, and chains before running the model.
NOTE rmarkdown cannot call the model file specified using the sink() function. This model will run outside of rmarkdown.
I have provided the model object itself so the rmarkdown script will run.
```{r}

#model<-jagsUI ::jags(jags.data.fit0gp.compadjust, inits0g, parametersosintg.sig, "model.txt", n.chains = nc, n.thin = nt, n.iter = ni, n.burnin = nb,parallel=TRUE,DIC=T)
model<-base::readRDS("model.rds")

```

Calling the JAGSUI model output

```{r}
model<-base::readRDS("model.rds")
model#rhat (convergence) is <1.1 for all variables
```

Diagnostic plots
```{r}


ggfit<-ggs(model$samples)
ggfitnor<-filter(ggfit, !grepl('eps', Parameter), !grepl('Fit', Parameter), !grepl('deviance', Parameter), !grepl('alpha', Parameter))#Selecting only fixed parameter estimates
ggs_compare_partial(ggfitnor)#compares whole chain with the last value
ggs_autocorrelation(ggfitnor)#Autocorelation plot
ggs_traceplot(ggfitnor)#Traceplot showing convergence
ggs_crosscorrelation(ggfitnor)#check for highly correlated dependent variables (deep blue or red)


```

Signifcance plots
```{r}

ggs_caterpillar(ggfitnor)+xlim(-5,5)+ geom_vline(xintercept = 0)+theme_classic()

ggs_density(ggfitnor, hpd=TRUE)+xlim(-5,5)+ geom_vline(xintercept = 0)+theme_classic()+facet_wrap(~ Parameter, nrow = 4)+labs(y="Posteior samples")


```
