# Supplementary material for: Indirect evidence of an early mating advantage in wild cooperatively breeding male banded mongooses
Source: Sci Rep. 2025 Jan 9;15:1434. doi: 10.1038/s41598-024-80518-8 (PMC11718076; doi:10.1038/s41598-024-80518-8)
Supplement: Supplementary file 1 — Supplementary Information 1. [file 41598_2024_80518_MOESM1_ESM.zip › Read.me.txt]

Data columns explanation
Diad.success - succesful sire between male and female
n_guards - number of guarding competitors
n_pesterers - number of pestering competitors
Dayjoinedcompetition - on which day male joined competition for female (0=start)
Staten - numeric state variables (1-guard, 0-Pesterer)
state3 - male reproductive state
coden - numeric key for oestrus code
Oestrus.code - id for oestrus code
malen - numeric key for oestrus.code
male.id - unique id for each male
femn - numeric key for each female
female.id - unique id for each male
See https://rpubs.com/gb357/1122919 for explanation of the code
